# Supplementary material for: Photocatalytic and Antimicrobial Activities of Biosynthesized Silver Nanoparticles Using Cytobacillus firmus
Source: Life (Basel). 2022 Aug 28;12(9):1331. doi: 10.3390/life12091331 (PMC9500943; doi:10.3390/life12091331)
Supplement: Supplementary file 1 [file life-12-01331-s001.zip]

Archive with 1 entries (1 files):
- life-1875363-supplementary.pdf
